# Supplementary material for: A new species of Cilunculus Loman, 1908 (Arthropoda: Pycnogonida: Ammotheidae) from the South-western Indian Ocean
Source: Biodivers Data J. 2020 Mar 17;8:e49935. doi: 10.3897/BDJ.8.e49935 (PMC7093573; doi:10.3897/BDJ.8.e49935)
Supplement: XML Treatment for Cilunculus tricuspis [file BDJ.8.e49935-treatment1.xml]

<!DOCTYPE tp:taxon-treatment
  PUBLIC "-//TaxonX//DTD Taxonomic Treatment Publishing DTD v0 20100105//EN" "tax-treatment-NSO.dtd">
<tp:taxon-treatment xmlns:tp="http://www.plazi.org/taxpub"><tp:treatment-meta><mixed-citation publication-type="journal"><person-group><name><surname>Wang</surname><given-names>Jianjia</given-names></name><name><surname>Huang</surname><given-names>Dingyong</given-names></name><name><surname>Niu</surname><given-names>Wentao</given-names></name><name><surname>Zhang</surname><given-names>Feng</given-names></name></person-group><article-title>A new species of <italic><tp:taxon-name><tp:taxon-name-part taxon-name-part-type="genus" reg="Cilunculus">Cilunculus</tp:taxon-name-part></tp:taxon-name></italic> Loman, 1908 (<tp:taxon-name><tp:taxon-name-part taxon-name-part-type="phylum">Arthropoda</tp:taxon-name-part></tp:taxon-name>: <tp:taxon-name><tp:taxon-name-part taxon-name-part-type="class">Pycnogonida</tp:taxon-name-part></tp:taxon-name>: <tp:taxon-name><tp:taxon-name-part taxon-name-part-type="family">Ammotheidae</tp:taxon-name-part></tp:taxon-name>) from the South-western Indian Ocean</article-title><source>Biodivers Data J</source><day>17</day><month>3</month><year>2020</year><volume>8</volume><pub-id pub-id-type="doi">10.3897/BDJ.8.e49935</pub-id></mixed-citation></tp:treatment-meta><tp:nomenclature><tp:taxon-name><object-id xmlns:xlink="http://www.w3.org/1999/xlink" content-type="arpha" xlink:type="simple">D7217174-DF80-5113-8173-783DB2ED0575</object-id><tp:taxon-name-part taxon-name-part-type="genus">Cilunculus</tp:taxon-name-part> <tp:taxon-name-part taxon-name-part-type="species">tricuspis</tp:taxon-name-part><object-id xmlns:xlink="http://www.w3.org/1999/xlink" content-type="zoobank" xlink:type="simple" object-id-type="ZooBank">urn:lsid:zoobank.org:act:C9065C82-03F0-4DDD-82D4-1C0B6A36DE68</object-id></tp:taxon-name><tp:taxon-authority>2020</tp:taxon-authority><tp:taxon-status xmlns:xlink="http://www.w3.org/1999/xlink" xlink:type="simple">sp. n.</tp:taxon-status></tp:nomenclature><tp:treatment-sec sec-type="materials"><title>Materials</title><list list-type="alpha-lower" list-content="occurrences"><list-item><p><bold>Type status:</bold> <named-content xmlns:xlink="http://www.w3.org/1999/xlink" content-type="dwc:typeStatus" xlink:type="simple">Holotype</named-content>. <bold>Occurrence:</bold> catalogNumber: <named-content xmlns:xlink="http://www.w3.org/1999/xlink" content-type="dwc:catalogNumber" xlink:type="simple">20VIIS4TVG04.01</named-content>; individualCount: <named-content xmlns:xlink="http://www.w3.org/1999/xlink" content-type="dwc:individualCount" xlink:type="simple">1</named-content>; sex: <named-content xmlns:xlink="http://www.w3.org/1999/xlink" content-type="dwc:sex" xlink:type="simple">male</named-content>; lifeStage: <named-content xmlns:xlink="http://www.w3.org/1999/xlink" content-type="dwc:lifeStage" xlink:type="simple">adult</named-content>; <bold>Taxon:</bold> kingdom: <named-content xmlns:xlink="http://www.w3.org/1999/xlink" content-type="dwc:kingdom" xlink:type="simple"><tp:taxon-name><tp:taxon-name-part taxon-name-part-type="kingdom">Animalia</tp:taxon-name-part></tp:taxon-name></named-content>; phylum: <named-content xmlns:xlink="http://www.w3.org/1999/xlink" content-type="dwc:phylum" xlink:type="simple"><tp:taxon-name><tp:taxon-name-part taxon-name-part-type="phylum">Arthropoda</tp:taxon-name-part></tp:taxon-name></named-content>; class: <named-content xmlns:xlink="http://www.w3.org/1999/xlink" content-type="dwc:class" xlink:type="simple"><tp:taxon-name><tp:taxon-name-part taxon-name-part-type="class">Pycnogonida</tp:taxon-name-part></tp:taxon-name></named-content>; order: <named-content xmlns:xlink="http://www.w3.org/1999/xlink" content-type="dwc:order" xlink:type="simple"><tp:taxon-name><tp:taxon-name-part taxon-name-part-type="order">Pantopoda</tp:taxon-name-part></tp:taxon-name></named-content>; family: <named-content xmlns:xlink="http://www.w3.org/1999/xlink" content-type="dwc:family" xlink:type="simple"><tp:taxon-name><tp:taxon-name-part taxon-name-part-type="family">Ammotheidae</tp:taxon-name-part></tp:taxon-name></named-content>; genus: <named-content xmlns:xlink="http://www.w3.org/1999/xlink" content-type="dwc:genus" xlink:type="simple"><tp:taxon-name><tp:taxon-name-part taxon-name-part-type="genus">Cilunculus</tp:taxon-name-part></tp:taxon-name></named-content>; specificEpithet: <named-content xmlns:xlink="http://www.w3.org/1999/xlink" content-type="dwc:specificEpithet" xlink:type="simple"><italic><tp:taxon-name><tp:taxon-name-part taxon-name-part-type="genus" reg="Cilunculus"/><tp:taxon-name-part taxon-name-part-type="species" reg="tricuspis">tricuspis</tp:taxon-name-part></tp:taxon-name></italic></named-content>; <bold>Location:</bold> locationID: <named-content xmlns:xlink="http://www.w3.org/1999/xlink" content-type="dwc:locationID" xlink:type="simple">South-western Indian Ocean</named-content>; verbatimDepth: <named-content xmlns:xlink="http://www.w3.org/1999/xlink" content-type="dwc:verbatimDepth" xlink:type="simple">1585 m</named-content>; verbatimLatitude: <named-content xmlns:xlink="http://www.w3.org/1999/xlink" content-type="dwc:verbatimLatitude" xlink:type="simple">37.466S</named-content>; verbatimLongitude: <named-content xmlns:xlink="http://www.w3.org/1999/xlink" content-type="dwc:verbatimLongitude" xlink:type="simple">51.729E</named-content>; decimalLatitude: <named-content xmlns:xlink="http://www.w3.org/1999/xlink" content-type="dwc:decimalLatitude" xlink:type="simple">-37.466</named-content>; decimalLongitude: <named-content xmlns:xlink="http://www.w3.org/1999/xlink" content-type="dwc:decimalLongitude" xlink:type="simple">51.729</named-content>; <bold>Identification:</bold> identifiedBy: <named-content xmlns:xlink="http://www.w3.org/1999/xlink" content-type="dwc:identifiedBy" xlink:type="simple">Jianjia Wang, Dingyong Huang, Wentao Niu, Feng Zhang</named-content>; <bold>Event:</bold> samplingProtocol: <named-content xmlns:xlink="http://www.w3.org/1999/xlink" content-type="dwc:samplingProtocol" xlink:type="simple">TV-grab</named-content>; year: <named-content xmlns:xlink="http://www.w3.org/1999/xlink" content-type="dwc:year" xlink:type="simple">2009</named-content>; month: <named-content xmlns:xlink="http://www.w3.org/1999/xlink" content-type="dwc:month" xlink:type="simple">February</named-content>; day: <named-content xmlns:xlink="http://www.w3.org/1999/xlink" content-type="dwc:day" xlink:type="simple">7</named-content>; <bold>Record Level:</bold> institutionID: <named-content xmlns:xlink="http://www.w3.org/1999/xlink" content-type="dwc:institutionID" xlink:type="simple">Third Institute of Oceanography, Ministry of Natural Resources</named-content>; institutionCode: <named-content xmlns:xlink="http://www.w3.org/1999/xlink" content-type="dwc:institutionCode" xlink:type="simple">MNRTIO</named-content></p></list-item><list-item><p><bold>Type status:</bold> <named-content xmlns:xlink="http://www.w3.org/1999/xlink" content-type="dwc:typeStatus" xlink:type="simple">Paratype</named-content>. <bold>Occurrence:</bold> catalogNumber: <named-content xmlns:xlink="http://www.w3.org/1999/xlink" content-type="dwc:catalogNumber" xlink:type="simple">20VIIS4TVG04.02</named-content>; individualCount: <named-content xmlns:xlink="http://www.w3.org/1999/xlink" content-type="dwc:individualCount" xlink:type="simple">1</named-content>; sex: <named-content xmlns:xlink="http://www.w3.org/1999/xlink" content-type="dwc:sex" xlink:type="simple">male</named-content>; lifeStage: <named-content xmlns:xlink="http://www.w3.org/1999/xlink" content-type="dwc:lifeStage" xlink:type="simple">adult</named-content>; <bold>Taxon:</bold> kingdom: <named-content xmlns:xlink="http://www.w3.org/1999/xlink" content-type="dwc:kingdom" xlink:type="simple"><tp:taxon-name><tp:taxon-name-part taxon-name-part-type="kingdom">Animalia</tp:taxon-name-part></tp:taxon-name></named-content>; phylum: <named-content xmlns:xlink="http://www.w3.org/1999/xlink" content-type="dwc:phylum" xlink:type="simple"><tp:taxon-name><tp:taxon-name-part taxon-name-part-type="phylum">Arthropoda</tp:taxon-name-part></tp:taxon-name></named-content>; class: <named-content xmlns:xlink="http://www.w3.org/1999/xlink" content-type="dwc:class" xlink:type="simple"><tp:taxon-name><tp:taxon-name-part taxon-name-part-type="class">Pycnogonida</tp:taxon-name-part></tp:taxon-name></named-content>; order: <named-content xmlns:xlink="http://www.w3.org/1999/xlink" content-type="dwc:order" xlink:type="simple"><tp:taxon-name><tp:taxon-name-part taxon-name-part-type="order">Pantopoda</tp:taxon-name-part></tp:taxon-name></named-content>; family: <named-content xmlns:xlink="http://www.w3.org/1999/xlink" content-type="dwc:family" xlink:type="simple"><tp:taxon-name><tp:taxon-name-part taxon-name-part-type="family">Ammotheidae</tp:taxon-name-part></tp:taxon-name></named-content>; genus: <named-content xmlns:xlink="http://www.w3.org/1999/xlink" content-type="dwc:genus" xlink:type="simple"><tp:taxon-name><tp:taxon-name-part taxon-name-part-type="genus">Cilunculus</tp:taxon-name-part></tp:taxon-name></named-content>; specificEpithet: <named-content xmlns:xlink="http://www.w3.org/1999/xlink" content-type="dwc:specificEpithet" xlink:type="simple"><italic><tp:taxon-name><tp:taxon-name-part taxon-name-part-type="genus" reg="Cilunculus"/><tp:taxon-name-part taxon-name-part-type="species" reg="tricuspis">tricuspis</tp:taxon-name-part></tp:taxon-name></italic></named-content>; <bold>Location:</bold> locationID: <named-content xmlns:xlink="http://www.w3.org/1999/xlink" content-type="dwc:locationID" xlink:type="simple">South-western Indian Ocean</named-content>; verbatimDepth: <named-content xmlns:xlink="http://www.w3.org/1999/xlink" content-type="dwc:verbatimDepth" xlink:type="simple">1585 m</named-content>; verbatimLatitude: <named-content xmlns:xlink="http://www.w3.org/1999/xlink" content-type="dwc:verbatimLatitude" xlink:type="simple">37.466S</named-content>; verbatimLongitude: <named-content xmlns:xlink="http://www.w3.org/1999/xlink" content-type="dwc:verbatimLongitude" xlink:type="simple">51.729E</named-content>; decimalLatitude: <named-content xmlns:xlink="http://www.w3.org/1999/xlink" content-type="dwc:decimalLatitude" xlink:type="simple">-37.466</named-content>; decimalLongitude: <named-content xmlns:xlink="http://www.w3.org/1999/xlink" content-type="dwc:decimalLongitude" xlink:type="simple">51.729</named-content>; <bold>Identification:</bold> identifiedBy: <named-content xmlns:xlink="http://www.w3.org/1999/xlink" content-type="dwc:identifiedBy" xlink:type="simple">Jianjia Wang, Dingyong Huang, Wentao Niu, Feng Zhang</named-content>; <bold>Event:</bold> samplingProtocol: <named-content xmlns:xlink="http://www.w3.org/1999/xlink" content-type="dwc:samplingProtocol" xlink:type="simple">TV-grab</named-content>; year: <named-content xmlns:xlink="http://www.w3.org/1999/xlink" content-type="dwc:year" xlink:type="simple">2009</named-content>; month: <named-content xmlns:xlink="http://www.w3.org/1999/xlink" content-type="dwc:month" xlink:type="simple">February</named-content>; day: <named-content xmlns:xlink="http://www.w3.org/1999/xlink" content-type="dwc:day" xlink:type="simple">7</named-content>; <bold>Record Level:</bold> institutionID: <named-content xmlns:xlink="http://www.w3.org/1999/xlink" content-type="dwc:institutionID" xlink:type="simple">Third Institute of Oceanography, Ministry of Natural Resources</named-content>; institutionCode: <named-content xmlns:xlink="http://www.w3.org/1999/xlink" content-type="dwc:institutionCode" xlink:type="simple">MNRTIO</named-content></p></list-item></list></tp:treatment-sec><tp:treatment-sec sec-type="Description"><title>Description</title><p>Body length 1.79 mm. Trunk glabrous (Fig. <xref ref-type="fig" rid="F5540629">1</xref>a-e), completely segmented, dorsal segmentation lines raised and swollen. Lateral processes slender and smooth, well separated by a little more than their own diameter. Cephalon extends anteriorly into a hood, over 1/5 of the length of the chelifores. Ocular tubercle inconspicuous, dome-shaped, without eyes. Abdomen spindle-shape, not articulating to the body, extends horizontally to the middle of the second coxae of leg pair 4.</p><p>Proboscis barrel-shaped, 0.7 times as long as trunk, with two dorsal and one ventral triangular processes close to mouth.</p><p>Chelifores stout, with one-articled scape; chela atrophied, without fingers.</p><p>Palp of nine articles (Fig. <xref ref-type="fig" rid="F5540629">1</xref>f); article 2 longest, almost 1.5 times as long as article 4; distal five articles very short, each with row of ventral setae.</p><p>Oviger glabrous (Fig. <xref ref-type="fig" rid="F5540629">1</xref>g); article 2 longest, slightly longer than article 4; distal five articles short, of decreasing length, article 7 to article 10 with compound spines, formula 1:1:1:2, spines on article 10 thicker.</p><p>Third leg (h-i) slender, longest articles with long setae. First coxa short, with few setae; second coxa 1.5 times as long as first or third coxa, with ventrodistal and dorsal protuberances; femur 2.6 times as long as second coxa, with dorsal and distal long setae, tall cement gland tube dorso-distally; first tibia slightly longer than second tibia and 1.4 times longer than femur, with dorsal, lateral and ventral rows of setae; second tibia with ventral and lateral rows of setae and sparse dorsal setae; tarsus small, subtriangular, with one protuberance dorsally, one spine and few setae ventrally; propodus without heel, sole with seven spines and two distal setae, with two long setae dorsally and some short setae dorsally and distally; main claw slender, gently curved, 0.6 times as long as propodus; auxiliary claws half the length of main claw.</p><p>Female unknown.</p><p><italic>Measurements of holotype in mm</italic>: trunk length from the anterior margin of the cephalon to the tip of 4th lateral processes 1.79; width across second lateral processes 1.0; proboscis length 1.27; abdomen length 0.55. Chelifore scape length 0.24. Palp article 1 (Pa1) 0.07; 2 (Pa2) 0.51; Pa3 0.08; Pa4 0.33; Pa5 0.08; Pa6 0.09; Pa7 0.08; Pa8 0.07; Pa9 0.06. Oviger article 1 (O1) 0.11; O2 0.39; O3 0.16; O4 0.35; O5 0.21; O6 0.10; O7 0.08; O8 0.08; O9 0.07; O10 0.02. Third leg: coxa-1 0.26, coxa-2 0.40, coxa-3 0.24, femur 1.06, tibia-1 1.49, tibia-2 1.41, tarsus 0.11, propodus 0.54, main claw 0.32, auxiliary claw 0.16.</p></tp:treatment-sec><tp:treatment-sec sec-type="Etymology"><title>Etymology</title><p>This specific name is from the Latin <italic><tp:taxon-name><tp:taxon-name-part taxon-name-part-type="genus" reg="Cilunculus"/><tp:taxon-name-part taxon-name-part-type="species" reg="tricuspis">tricuspis</tp:taxon-name-part></tp:taxon-name></italic> (three-pointed), referring to the three processes on the proboscis.</p></tp:treatment-sec><tp:treatment-sec sec-type="Distribution"><title>Distribution</title><p>This new species was found only at the type locality, the substrate of which consisted of white and yellow foraminiferan oozing along with dead coral and shells and a small amount of black basalt.</p></tp:treatment-sec><tp:treatment-sec sec-type="Taxon discussion"><title>Taxon discussion</title><p>According to the key given by <xref ref-type="bibr" rid="B5474289">Stock (1997)</xref>, this new species would identify as <italic><tp:taxon-name><tp:taxon-name-part taxon-name-part-type="genus" reg="Cilunculus">Cilunculus</tp:taxon-name-part> <tp:taxon-name-part taxon-name-part-type="species" reg="haradai">haradai</tp:taxon-name-part></tp:taxon-name></italic> Nakamura &amp; Child, 1983 and the common characteristics between these two species impelled us to consider this new species as a deep-sea form of <italic><tp:taxon-name><tp:taxon-name-part taxon-name-part-type="genus" reg="Cilunculus">C.</tp:taxon-name-part> <tp:taxon-name-part taxon-name-part-type="species" reg="haradai">haradai</tp:taxon-name-part></tp:taxon-name></italic>. After further examination, several differences with <italic><tp:taxon-name><tp:taxon-name-part taxon-name-part-type="genus" reg="Cilunculus">C.</tp:taxon-name-part> <tp:taxon-name-part taxon-name-part-type="species" reg="haradai">haradai</tp:taxon-name-part></tp:taxon-name></italic> convinced us to establish this new species, as it presented shorter and blind ocular tubercle, glabrous lateral processes, fewer setae on legs, absence of heel spines and almost horizontal proboscis with three distal processes.</p><p><italic><tp:taxon-name><tp:taxon-name-part taxon-name-part-type="genus" reg="Cilunculus">Cilunculus</tp:taxon-name-part> <tp:taxon-name-part taxon-name-part-type="species" reg="tricuspis">tricuspis</tp:taxon-name-part></tp:taxon-name></italic> n. sp., keying to couplet 15 of Stock’s key, was distinct from <italic><tp:taxon-name><tp:taxon-name-part taxon-name-part-type="genus" reg="Cilunculus">C.</tp:taxon-name-part> <tp:taxon-name-part taxon-name-part-type="species" reg="cymobostrychos">cymobostrychos</tp:taxon-name-part></tp:taxon-name></italic> and <italic><tp:taxon-name><tp:taxon-name-part taxon-name-part-type="genus" reg="Cilunculus">C.</tp:taxon-name-part> <tp:taxon-name-part taxon-name-part-type="species" reg="roni">roni</tp:taxon-name-part></tp:taxon-name></italic> in glabrous trunk, without wavy barbed setae or tubercles and distinguished from <italic><tp:taxon-name><tp:taxon-name-part taxon-name-part-type="genus" reg="Cilunculus">C.</tp:taxon-name-part> <tp:taxon-name-part taxon-name-part-type="species" reg="mergus">mergus</tp:taxon-name-part></tp:taxon-name></italic> and <italic><tp:taxon-name><tp:taxon-name-part taxon-name-part-type="genus" reg="Cilunculus">C.</tp:taxon-name-part> <tp:taxon-name-part taxon-name-part-type="species" reg="roni">roni</tp:taxon-name-part></tp:taxon-name></italic> by absence of a dorsal hump on the propodus and is also different from <italic><tp:taxon-name><tp:taxon-name-part taxon-name-part-type="genus" reg="Cilunculus">C.</tp:taxon-name-part> <tp:taxon-name-part taxon-name-part-type="species" reg="misesetosus">misesetosus</tp:taxon-name-part></tp:taxon-name></italic> which has long auxiliary claws almost equal to the main claw.</p><p>Amongst the 32 species, only <italic><tp:taxon-name><tp:taxon-name-part taxon-name-part-type="genus" reg="Cilunculus">Cilunculus</tp:taxon-name-part> <tp:taxon-name-part taxon-name-part-type="species" reg="australiensis">australiensis</tp:taxon-name-part></tp:taxon-name></italic> Clark, 1963, <italic><tp:taxon-name><tp:taxon-name-part taxon-name-part-type="genus" reg="Cilunculus">Cilunculus</tp:taxon-name-part> <tp:taxon-name-part taxon-name-part-type="species" reg="galeritus">galeritus</tp:taxon-name-part></tp:taxon-name></italic> Nakamura &amp; Child, 1991 and <italic><tp:taxon-name><tp:taxon-name-part taxon-name-part-type="genus" reg="Cilunculus">C.</tp:taxon-name-part> <tp:taxon-name-part taxon-name-part-type="species" reg="roni">roni</tp:taxon-name-part></tp:taxon-name></italic> showed the proboscis adorned with processes, but the new species could be easily distinguished from <italic><tp:taxon-name><tp:taxon-name-part taxon-name-part-type="genus" reg="Cilunculus">C.</tp:taxon-name-part> <tp:taxon-name-part taxon-name-part-type="species" reg="australiensis">australiensis</tp:taxon-name-part></tp:taxon-name></italic> which presented tall spinose tubercles on the trunk and <italic><tp:taxon-name><tp:taxon-name-part taxon-name-part-type="genus" reg="Cilunculus">C.</tp:taxon-name-part> <tp:taxon-name-part taxon-name-part-type="species" reg="galeritus">galeritus</tp:taxon-name-part></tp:taxon-name></italic> which presented the unique larger cephalic segment hood and could be distinguished from <italic><tp:taxon-name><tp:taxon-name-part taxon-name-part-type="genus" reg="Cilunculus">C.</tp:taxon-name-part> <tp:taxon-name-part taxon-name-part-type="species" reg="roni">roni</tp:taxon-name-part></tp:taxon-name></italic> by the tubercles on the trunk and legs.</p><p>There are few species of <italic><tp:taxon-name><tp:taxon-name-part taxon-name-part-type="genus" reg="Cilunculus">Cilunculus</tp:taxon-name-part></tp:taxon-name></italic> reported from the Indian Ocean. Amongst these are <italic><tp:taxon-name><tp:taxon-name-part taxon-name-part-type="genus" reg="Cilunculus">Cilunculus</tp:taxon-name-part> <tp:taxon-name-part taxon-name-part-type="species" reg="bifidus">bifidus</tp:taxon-name-part></tp:taxon-name></italic> (Stock, 1968) only found off False Bay (South Africa) (1361 m) (<xref ref-type="bibr" rid="B5539857">Stock 1968</xref>), <italic><tp:taxon-name><tp:taxon-name-part taxon-name-part-type="genus" reg="Cilunculus">Cilunculus</tp:taxon-name-part> <tp:taxon-name-part taxon-name-part-type="species" reg="kravcovi">kravcovi</tp:taxon-name-part></tp:taxon-name></italic> Pushkin, 1973 which is found in the Crozet Islands (255-309 m) and the Prince Edward Islands (South Indian Ocean) (360-376 m) (<xref ref-type="bibr" rid="B5481325">Pushkin 1973</xref>, <xref ref-type="bibr" rid="B5539847">Arnaud and Branch 1991</xref>) and <italic><tp:taxon-name><tp:taxon-name-part taxon-name-part-type="genus" reg="Cilunculus">Cilunculus</tp:taxon-name-part> <tp:taxon-name-part taxon-name-part-type="species" reg="sewelli">sewelli</tp:taxon-name-part></tp:taxon-name></italic> Calman, 1938 which was found off Zanzibar (1789 m), Natal (South Africa) (440 m), Kenya (1520 m) and the Mozambique Channel (1628-1600 m) (<xref ref-type="bibr" rid="B5540564">Calman 1938</xref>, <xref ref-type="bibr" rid="B5540544">Fage 1956</xref>, <xref ref-type="bibr" rid="B5539857">Stock 1968</xref>). The new species was relatively close to <italic><tp:taxon-name><tp:taxon-name-part taxon-name-part-type="genus" reg="Cilunculus">C.</tp:taxon-name-part> <tp:taxon-name-part taxon-name-part-type="species" reg="kravcovi">kravcovi</tp:taxon-name-part></tp:taxon-name></italic> (Crozet Islands), although they occur several hundred kilometres apart (Fig. <xref ref-type="fig" rid="F5540625">2</xref>). The three recorded species were differentiated from <italic><tp:taxon-name><tp:taxon-name-part taxon-name-part-type="genus" reg="Cilunculus">C.</tp:taxon-name-part> <tp:taxon-name-part taxon-name-part-type="species" reg="tricuspis">tricuspis</tp:taxon-name-part></tp:taxon-name></italic> n. sp. based on their distinctive characteristics, such as <italic><tp:taxon-name><tp:taxon-name-part taxon-name-part-type="genus" reg="Cilunculus">C.</tp:taxon-name-part> <tp:taxon-name-part taxon-name-part-type="species" reg="bifidus">bifidus</tp:taxon-name-part></tp:taxon-name></italic> having a tall and bifid ocular tubercle, <italic><tp:taxon-name><tp:taxon-name-part taxon-name-part-type="genus" reg="Cilunculus">C.</tp:taxon-name-part> <tp:taxon-name-part taxon-name-part-type="species" reg="kravcovi">kravcovi</tp:taxon-name-part></tp:taxon-name></italic> and <italic><tp:taxon-name><tp:taxon-name-part taxon-name-part-type="genus" reg="Cilunculus">C.</tp:taxon-name-part> <tp:taxon-name-part taxon-name-part-type="species" reg="sewelli">sewelli</tp:taxon-name-part></tp:taxon-name></italic> having an acute ocular tubercle and noticeably long setae on legs.</p></tp:treatment-sec><tp:treatment-sec><!--Section generated to contain objects referenced in tp:taxon-treatment.--><fig id="F5540629" position="float" orientation="portrait"><object-id xmlns:xlink="http://www.w3.org/1999/xlink" content-type="arpha" xlink:type="simple">8B1684A4-1AAE-5112-976A-9BED49ED5676</object-id><object-id xmlns:xlink="http://www.w3.org/1999/xlink" content-type="doi" xlink:type="simple">10.3897/BDJ.8.e49935.figure1</object-id><label>Figure 1.</label><caption><p><italic><tp:taxon-name><tp:taxon-name-part taxon-name-part-type="genus" reg="Cilunculus">Cilunculus</tp:taxon-name-part> <tp:taxon-name-part taxon-name-part-type="species" reg="tricuspis">tricuspis</tp:taxon-name-part></tp:taxon-name></italic> sp. n., male; holotype: <bold>a.</bold> trunk, dorsal view; <bold>c.</bold> trunk, lateral view; <bold>e.</bold> proboscis, frontal view; <bold>f.</bold> palp; <bold>g.</bold> oviger; <bold>h.</bold> leg 3; <bold>i.</bold> tarsus, propodus and claws of leg 3, enlarged. Male; paratype: <bold>b.</bold> trunk, dorsal view; <bold>d</bold>. trunk, lateral view. Scale bars a-d = 0.5 mm; e, f, g, i = 0.2 mm; h = 1 mm.</p></caption><graphic xmlns:xlink="http://www.w3.org/1999/xlink" xlink:href="bdj-08-e49935-g001.jpg" position="float" id="oo_385724.jpg" orientation="portrait" xlink:type="simple"><uri content-type="original_file" xlink:type="simple">https://binary.pensoft.net/fig/385724</uri></graphic></fig><fig id="F5540625" position="float" orientation="portrait"><object-id xmlns:xlink="http://www.w3.org/1999/xlink" content-type="arpha" xlink:type="simple">B20BFBD0-2148-53A2-9A1A-10E7F7A03AB6</object-id><object-id xmlns:xlink="http://www.w3.org/1999/xlink" content-type="doi" xlink:type="simple">10.3897/BDJ.8.e49935.figure2</object-id><label>Figure 2.</label><caption><p>The collecting station for station of <italic><tp:taxon-name><tp:taxon-name-part taxon-name-part-type="genus" reg="Cilunculus">Cilunculus</tp:taxon-name-part> <tp:taxon-name-part taxon-name-part-type="species" reg="tricuspis">tricuspis</tp:taxon-name-part></tp:taxon-name></italic> n. sp. and the distribution of four species of <italic><tp:taxon-name><tp:taxon-name-part taxon-name-part-type="genus" reg="Cilunculus">Cilunculus</tp:taxon-name-part></tp:taxon-name></italic> ▼-<italic><tp:taxon-name><tp:taxon-name-part taxon-name-part-type="genus" reg="Cilunculus">C.</tp:taxon-name-part> <tp:taxon-name-part taxon-name-part-type="species" reg="tricuspis">tricuspis</tp:taxon-name-part></tp:taxon-name></italic> n. sp.; ▲-<italic><tp:taxon-name><tp:taxon-name-part taxon-name-part-type="genus" reg="Cilunculus">C.</tp:taxon-name-part> <tp:taxon-name-part taxon-name-part-type="species" reg="bifidus">bifidus</tp:taxon-name-part></tp:taxon-name></italic>; ■-<italic><tp:taxon-name><tp:taxon-name-part taxon-name-part-type="genus" reg="Cilunculus">C.</tp:taxon-name-part> <tp:taxon-name-part taxon-name-part-type="species" reg="kravcovi">kravcovi</tp:taxon-name-part></tp:taxon-name></italic>; ◆-<italic><tp:taxon-name><tp:taxon-name-part taxon-name-part-type="genus" reg="Cilunculus">C.</tp:taxon-name-part> <tp:taxon-name-part taxon-name-part-type="species" reg="sewelli">sewelli</tp:taxon-name-part></tp:taxon-name></italic>.</p></caption><graphic xmlns:xlink="http://www.w3.org/1999/xlink" xlink:href="bdj-08-e49935-g002.png" position="float" id="oo_383608.png" orientation="portrait" xlink:type="simple"><uri content-type="original_file" xlink:type="simple">https://binary.pensoft.net/fig/383608</uri></graphic></fig></tp:treatment-sec><ref-list><ref id="B5474289"><element-citation xmlns:xlink="http://www.w3.org/1999/xlink" publication-type="chapter" xlink:type="simple"><person-group person-group-type="author"><name name-style="western"><surname>Stock</surname><given-names>JH</given-names></name></person-group><year>1997</year><chapter-title><tp:taxon-name><tp:taxon-name-part taxon-name-part-type="class">Pycnogonida</tp:taxon-name-part></tp:taxon-name> collected in recent years around New Caledonia and Vanuatu</chapter-title><person-group person-group-type="editor"><name name-style="western"><surname>Crosnier</surname><given-names>A.</given-names></name></person-group><source>Résultats des Campagnes MUSORSTOM, Vol. 18</source><volume>176</volume><publisher-name>Mémoires du Muséum National d'Histoire Naturelle</publisher-name><publisher-loc>Paris</publisher-loc><size units="page">386-409</size></element-citation></ref><ref id="B5539857"><element-citation xmlns:xlink="http://www.w3.org/1999/xlink" publication-type="article" xlink:type="simple"><person-group person-group-type="author"><name name-style="western"><surname>Stock</surname><given-names>Jan Hendrik</given-names></name></person-group><year>1968</year><article-title><tp:taxon-name><tp:taxon-name-part taxon-name-part-type="class">Pycnogonida</tp:taxon-name-part></tp:taxon-name> collected by the Galathea and Anton Bruun in the Indian and Pacific Oceans</article-title><source>Videnskabelige Meddelelser fra Dansk Naturhistoriske Forening i Kjøbenhavn</source><volume>131</volume><fpage>7</fpage><lpage>65</lpage><uri xlink:type="simple">http://zoobank.org/DA59E8BA-503E-4400-B08B-14B82F8B6916</uri></element-citation></ref><ref id="B5481325"><element-citation xmlns:xlink="http://www.w3.org/1999/xlink" publication-type="article" xlink:type="simple"><person-group person-group-type="author"><name name-style="western"><surname>Pushkin</surname><given-names>A. F.</given-names></name></person-group><year>1973</year><article-title>A new species of the genus <italic><tp:taxon-name><tp:taxon-name-part taxon-name-part-type="genus" reg="Cilunculus">Cilunculus</tp:taxon-name-part></tp:taxon-name></italic> (<tp:taxon-name><tp:taxon-name-part taxon-name-part-type="order">Pantopoda</tp:taxon-name-part></tp:taxon-name>)</article-title><source>Zoologicheskii Zhurnal</source><volume>52</volume><fpage>432</fpage><lpage>434</lpage></element-citation></ref><ref id="B5539847"><element-citation xmlns:xlink="http://www.w3.org/1999/xlink" publication-type="article" xlink:type="simple"><person-group person-group-type="author"><name name-style="western"><surname>Arnaud</surname><given-names>F.</given-names></name><name name-style="western"><surname>Branch</surname><given-names>M. L.</given-names></name></person-group><year>1991</year><article-title>The <tp:taxon-name><tp:taxon-name-part taxon-name-part-type="class">Pycnogonida</tp:taxon-name-part></tp:taxon-name> of subantarctic Marion and Prince Edward Islands: Illustrated keys to the species</article-title><source>South African Journal of Antarctic Research</source><volume>21</volume><issue>1</issue><fpage>65</fpage><lpage>71</lpage></element-citation></ref><ref id="B5540564"><element-citation xmlns:xlink="http://www.w3.org/1999/xlink" publication-type="article" xlink:type="simple"><person-group person-group-type="author"><name name-style="western"><surname>Calman</surname><given-names>W. T.</given-names></name></person-group><year>1938</year><article-title>
            <tp:taxon-name>
              <tp:taxon-name-part taxon-name-part-type="class">Pycnogonida</tp:taxon-name-part>
            </tp:taxon-name>
          </article-title><source>Scientific reports / John Murray Expedition 1933-34</source><volume>5</volume><issue>6</issue><fpage>147</fpage><lpage>166</lpage></element-citation></ref><ref id="B5540544"><element-citation xmlns:xlink="http://www.w3.org/1999/xlink" publication-type="article" xlink:type="simple"><person-group person-group-type="author"><name name-style="western"><surname>Fage</surname><given-names>L.</given-names></name></person-group><year>1956</year><article-title>Les Pycnogonides (excl. le genre Nymphon)</article-title><source>Galathea Reports</source><volume>2</volume><fpage>167</fpage><lpage>182</lpage></element-citation></ref></ref-list></tp:taxon-treatment>
